# Supplementary material for: Implications of Poly(A) Tail Processing in Repeat Expansion Diseases
Source: Cells. 2022 Feb 15;11(4):677. doi: 10.3390/cells11040677 (PMC8870147; doi:10.3390/cells11040677)
Supplement: Supplementary file 1 [file cells-11-00677-s001.zip]

Archive with 1 entries (1 files):
- cells-1580366-supplementary.pdf
